# Supplementary material for: FOLFOXIRI plus cetuximab as conversion therapy for unresectable RAS/BRAF wild-type left-sided colorectal cancer with liver-limited metastases: a prospective dual-center pilot study
Source: Front Oncol. 2024 Apr 4;14:1375906. doi: 10.3389/fonc.2024.1375906 (PMC11024419; doi:10.3389/fonc.2024.1375906)
Supplement: Supplementary file 1 [file DataSheet_1.xlsx]

## Sheet: 总表
Number	Name	Age	Sex	ID	Date of diagnosis	Primary tumor site		Pathology	Number of liver metastases			Maximum diameter of liver metastases (cm)	KRAS/NRAS/BRAF status	TMB/MSI status and other mutations	PD-L1 or other immunohistochemistry status	ECOG PS	Date of starting treatment	Cycle	Efficacy Evaluation			Best response	Primary tumor resected	If resected							Date of NED achieved	Duration of NED (months)	If progressed，date of proressed	If progressed，organ of proressed	PFS (months)	Dose adjustment	Reasons for dose adjustment	Gastrointestinal adverse effects			Haematologic toxicity			ALT/AST increased	Peripheral neurotoxicity	Rash acneiform	Survival status	OS (months)	If dead, cause for death
						Left-sided colon	Rectum		<5	5-15	>15								After 3 cycles of treatment	After 6 cycles of treatment	After 9 cycles of treatment			If R0 resection/NED	If pCR	Change from baseline(%)/ DpR	Surgery	Date	Secondary resection of liver metastases / Thermal ablation of liver metastases	Date								Nausea	Vomiting	Diarrhea	Neutropenia	Thrombocytopenia	Anemia
1	Jianming Long	44	male	1476867	2018-04-01		√	moderately differentiated adenocarcinoma	√			3.2	wild-type	NA	NA	0	2018-05-24	6	PR	PR	NA	PR	Yes	Yes	No	-30.6	Simultaneous liver resection of synchronous liver metastases from rectal cancer	2018.10.23	Thermal ablation of liver metastases	2018.8.8	2018-10-23	13	2019-11-01	liver	18	No	NA			1	I			1	1		alive	65	NA
2	Weisi Feng	50	male	1501440	2018-07-01	√		moderately differentiated adenocarcinoma		√		4.1	wild-type	NA	HER2 positive	0	2018-08-04	8	PR	PR	PR	PR	Yes	Yes	No	-50.9	Simultaneous liver resection of synchronous liver metastases from colonl cancer	2019.1.8	NA	NA	2019-01-08	11	2019-12-01	liver	16	Yes	Grade III leucopenia	1			III	I			1	1	alive	62	NA
3	Bin Xu	62	male	1479500	2018-05-09	√		adenocarcinoma			√	3.8	wild-type	TP53、APC mutations；TMB=5, MSS	NA	0	2018-05-22	9	PR	PR	PR	PR	No	NA	NA	-54.5	NA	NA	NA	NA	NA	NA	2019-06-01	colon, liver	13	Yes	Grade 3 rash				II			1	1	3	dead 2022.2.27	45	tumor progressed
4	Xuelian Xu	54	female	1719191	2021-06-15		√	moderately-poorly differentiated adenocarcinoma	√			8	wild-type	NA	NA	1	2021-07-14	3	PR	NA	NA	PR	Yes	Yes	No	-38.1	Simultaneous liver resection and thermal ablation of synchronous liver metastases from rectal cancer	2021.9.1	NA	NA	2021-09-01	5	2022-02-24	liver	7	No	NA	2	2	1					1	1	alive	27	NA
5	Hushan Ye	58	male	1721277	2021-06-01		√	moderately differentiated adenocarcinoma	√			1.8	wild-type	NA	PD-LI（-）	1	2021-07-09	3	PR	NA	NA	PR	Yes	Yes	No	-30	Anterior resection for rectal cancer	2021.9.8	Secondary resection of liver metastases	2022.1.5	2022-01-05	10	2022-11-01	rectum	16	No	NA				I	I				1	alive	27	NA
6	Furong Jiang	53	male	1823858	2022-06-14		√	moderately differentiated adenocarcinoma		√		9	wild-type	NA	NA	1	2022-06-25	6	PR	PR	NA	PR	Yes	Yes	No	-31.1	Simultaneous liver resection of synchronous liver metastases from rectal cancer	2022.12.27	NA	NA	2022-12-27	9	2023-09-01	NA	15	No	NA	2	2	1	II	I		2		1	alive	16	NA
7	Zhihe Wang	58	male	1815532	2022-08-30	√		moderately differentiated adenocarcinoma			√	9.6	wild-type	TP53、APC mutations；TMB=3, MSS	NA	1	2022-09-01	10	PR	PR	PR	PR	No	NA	NA	-53.8	NA	NA	NA	NA	NA	NA	2023-11-01	liver	14	No	NA			1	III			1			alive	13	NA
8	Jun Wu	59	male	1705414	2021-04-09	√		moderately differentiated adenocarcinoma	√			6.8	wild-type	MSS，TMB:6.6	TPS＜1%，CPS:15	1	2021-04-27	6	PR	PR	NA	PR	Yes	Yes	No	-67.6	Sigmoidectomy	2021.11.6	Thermal ablation of liver metastases	2021.9.20	2021-11-06	5	2022-04-01	liver	12	No	NA	1	1	1					3		alive	30	NA
9	Changqing Li	59	male	1754302	2021-10-30	√	√	moderately differentiated adenocarcinoma			√	15.5	wild-type	NA	NA	2	2022.1.24	3	After 3 cycles, anemia was alleviated.No efficacy assessment due to the epidemic. Progressed after 2 months.	NA	NA	NE	No	NA	NA	NA	NA	NA	NA	NA	NA	NA	2022-05-01	Peritoneal metastasis	4	No	NA	1	-	-	I	I			1	1	dead 2022.7.20	6	Further treatment was refused after disease progression. Heart failure
10	Rongjun Wang	38	male	1431105	2017-10-15	√		moderately differentiated adenocarcinoma	√			8.9	wild-type	MSS	PD-LI（-）	1	2018.3.29	9	PR	PR	PR	PR	Yes	Yes	No	-46.5	Simultaneous liver resection of synchronous liver metastases from colon cancer	2018.5.16	NA	NA	2018-05-16	18	2019-11-05	liver	20	No	NA	1	-	-	II					1	dead 2021.9?	lost to follow-up	NA
11	Zhaoyun Wang	68	female	1507518	2018-08-21	√		adenocarcinoma			√	9.7	wild-type	MSS	NA	2	2018.9.29	6	PR	PR	NA	PR	No	NA	NA	-64.8	NA	NA	NA	NA	NA	NA	2019-03-01	colon	6	No	NA	-	-	-	I		I	1	3	1	dead 2019.4.23	7	intestinal obstruction, abdominalinfection
12	Jie Sun	48	female	1582157	2019-06-25	√		moderately differentiated adenocarcinoma		√		3	wild-type	MSS	NA	1	2019.7.22	2	PR	NA	NA	PR	Yes	No	NA	-40.5	NA	NA	NA	NA	NA	NA	2020-03-01	colon	8	Yes	Emergency surgery for intestinal obstruction	-	-	-	III			1			dead 2020.8.2	13	tumor progressed
13	Xiaowei Ning	50	male	19348	2021-05-13		✓	moderately differentiated adenocarcinoma		6		0.9	wild-type	NA	NA	1	2021-07-06	4	SD	NA	NA	SD	Yes	Yes	No	-22.2	Simultaneous liver resection of synchronous liver metastases from rectal cancer	2021-11-13	NA	NA	2021-11-13	3	2022-02-22	liver	7	No	NA	1	-	3	I	I	I		1	1	alive	27	NA
14	Yuan Tang	58	male	24164	2021-12-26	✓		moderately differentiated adenocarcinoma		5		4.8	wild-type	NA	NA	0	2022-02-26	3	PR	NA	NA	PR	Yes	Yes	No	-31.3	Simultaneous liver resection of synchronous liver metastases from colon cancer	2022-04-22	NA	NA	2022-04-22	1	2022-05-30	liver	3	No	NA	1	1	-					1	1	alive	20	NA
15	Yonggong Zhang	67	male	17055	2021-02-11		✓	moderately differentiated adenocarcinoma		8		5.3	wild-type	NA	NA	1	2021-07-13	5	SD	PR	NA	PR	No	NA	NA	-32.1	NA	NA	NA	NA	NA	NA	2023-02-13	liver	19	No	NA	1	1	-	I	II	I	1		1	alive	27	NA
[truncated: 1 more columns]
